# Supplementary material for: Preliminary Results of Feasibility and Acceptability of Self-Collection for Cervical Screening in Italian Women
Source: Pathogens. 2023 Sep 17;12(9):1169. doi: 10.3390/pathogens12091169 (PMC10535381; doi:10.3390/pathogens12091169)
Supplement: Supplementary file 1 [file pathogens-12-01169-s001.zip]

Archive with 1 entries (1 files):
- pathogens-2609090-supplementary.pdf
